# Supplementary material for: From the local disparities to national realities: Mapping and multilevel modeling of catastrophic health expenditure in Bangladesh using HIES 2016
Source: PLoS One. 2024 Jan 2;19(1):e0290746. doi: 10.1371/journal.pone.0290746 (PMC10760898; doi:10.1371/journal.pone.0290746)
Supplement: S1 Data — (ZIP) [file pone.0290746.s002.zip]

Archive with 3 entries (2 files):
- working_data.dta
- __MACOSX/
- __MACOSX/._working_data.dta
